# Supplementary material for: Effects of Pre-Natal Vitamin D Supplementation with Partial Correction of Vitamin D Deficiency on Early Life Healthcare Utilisation: A Randomised Controlled Trial
Source: PLoS One. 2015 Dec 23;10(12):e0145303. doi: 10.1371/journal.pone.0145303 (PMC4689556; doi:10.1371/journal.pone.0145303)
Supplement: S1 Dataset — (XLSX) [file pone.0145303.s002.xlsx]

## Sheet: Sheet1
	Randomisation 0=no 1=daily 2=stat	Uscheduled care + prescriptions	primary	secondary	year 1	year 2	year 3	wheeze cost	cough cost	URTI cost	LRTI	Bronchiolitis	Overall respiratory cost	Food allergy	Eczema	Allergy overall	medicated cream prescribed	asthmamedication prescribed	Cord Vit D
201 Total	2	963.6	361.48	590.6	126	105	721.08		21	70			91						35
202 Total	1	458.2	218.4	189.86	145.33	35	227.93						0					1	na
203 Total	2	306.84	291	0	116	105	70			140			140		35	35	1		55
204 Total	1	1664.12	1013	552.56	618.6	640.6	306.36		210	256			466		35	35	2		25
205 Total	1	772.07	492.4	198.6	140	267	284		140	35			175			0	4	1	33
206 Total	2	2263.31	624.4	1614.15	1041.01	1007.68	189.86	91	63	210			364		35	35		2	43
210 Total	2	254.3	55	198.6	20	35	198.6			233.6			233.6			0			31
211 Total	1	1189.07	221	958.21	35	140.93	1003.28			199.93			199.93			0	1		52
212 Total	1	65911.1	336	65538.5	64500	541.11	833.42	562		150.93			712.93			0		1	16
214 Total	2	214.82	196	0	105	91	0		35	35			70		35	35	1		na
215 Total	2	241.84	140	94.93	35	35	164.93						0			0			34
216 Total	2	3084.7	1711.48	1208.33	1549.04	957.37	413.4			607.66	11		618.66		346.93	346.93	10		24
217 Total	1	2828.1	941.64	1585.56	1867.43	339.93	319.84			191.24			191.24		70	70	2		50
218 Total	1	1358.93	810.4	483.39	570.53	175	548.26		35	544.33	140.93		720.26		0	0	2		na
219 Total	0	378.03	357	0	196	140	21		140	56			196			0			19
220 Total	0	3776.11	1225	2235.71	1018.46	1376.38	1065.87		105	105			210		105	105	7		17
221 Total	1	3543.58	799	2714.1	1311.16	1990.58	211.36			438		70	508			0	2		na
223 Total	0	920.58	231	673.25	35	129.93	739.32			350.86			350.86			0		1	13
224 Total	1	1665.61	453	751.16	140	620.96	443.2			116	35		151			0			37
227 Total	1	1155.36	210	906.52	467.2	579.32	70			70			70			0	2		56
228 Total	0	1898.95	707	854.54	1202.54	81	278		46	372.93			418.93		946.61	946.61	2	1	45
229 Total	0	174.7	70	94.93	0	129.93	35			94.93			94.93			0			na
230 Total	1	2026.31	515	1459.08	417.8	1413.88	142.4			11	35		46		57	57	1		46
232 Total	0	395.99	105	284.79	354.79	0	35			35			35			0			na
233 Total	2	1003.31	581	379.72	655.79	269.93	35		35	70		259.86	364.86			0	1	1	32
234 Total	2	1114.18	800.8	293.53	287	608.53	198.8		56	206.93	56	35	353.93		35	35	1	1	na
235 Total	2	485.58	361	94.93	175	280.93	0			105		140	245			0		1	14
236 Total	0	1246.04	466	673.25	1013.25	0	126			363.53	35	150.93	549.46		185.93	185.93			15
237 Total	0	1051.99	536	483.39	384.6	424.79	210		35	35			70		140	140	1		22
238 Total	1	2039.81	312.48	1661.79	1663.17	181.17	129.93			70			70			0	3		na
241 Total	1	828.55	700	94.93	420	269.93	105		70	315			385			0	1		19
242 Total	2	788.82	210	543.82	303.6	415.22	35		35		35		70			0		1	19
243 Total	2	197.27	186	0	35	140	11			105			105			0	1		16
244 Total	1	3776.01	1859.6	1826.44	2328.02	915.96	443.06			737.26		748.04	1485.3		311	311	3		22
245 Total	0	1560.4	936.6	587.06	544.4	500.66	478.6			315	70		385		175	175			na
246 Total	2	382.91	151	198.6	279.6	0	70				35		35		70	70	2		39
248 Total	1	835.98	592	189.86	500.93	210.93	70			105			105			0	1		17
249 Total	0	1915.57	105	1808.04	1808.04	0	105		35	164.93			199.93			0			16
252 Total	1	987.34	645.4	284.79	269.93	304.93	355.33		35	355.33			390.33		105	105	1		59
253 Total	2	1012.54	595	379.72	599.79	234.93	140		35	504.86	35		574.86			0	1		18
254 Total	1	3135.02	616	2479.2	2616.6	70	408.6			210		1181	1391			0	2		na
255 Total	1	930.85	698.4	189.86	242	210	436.26			306.4			306.4		70	70	3		57
257 Total	1	1529.09	210	1312.04	1417.04	70	35			35	1217.11	35	1287.11			0			60
260 Total	0	1342.82	1266.4	0	305.6	554.4	406.4			205.8			205.8		85.4	85.4	5		14
263 Total	1	573.8	280	284.79	35	399.86	129.93			70	35		105			0	1		na
264 Total	0	8255.9	875	7071.56	762.56	1471.6	5712.4	35	35	280	4542.36		4892.36			0			15
265 Total	2	2484.99	1370.4	1008.5	325.93	1409.71	643.26			1083.33	129.93	129.93	1343.19		35	35	3		19
266 Total	0	4035.16	1924.8	1997.31	2779.31	608	534.8			873.4		1596.11	2469.51		147	147	5	1	14
267 Total	1	2008.04	230	1769.8	502.2	233.6	1264			35			35			0			13
268 Total	0	2112.92	968.8	1113.57	424	1006.32	652.05			470.4			470.4		35	35			21
269 Total	2	1306.08	864.28	379.72	70	543.41	630.59			315			315		105	105			29
271 Total	2	190.52	186	0	46	105	35						0			0			42
272 Total	0	210.16	207	0	126	70	11				56		56			0	1		na
273 Total	1	1283.34	1131.2	94.93	888.13	112	226		35	435.4			470.4			0		1	27
277 Total	2	307.18	271.4	0	70	46	155.4			35			35			0			na
278 Total	1	2417.63	407.4	1898.94	1309.54	510.65	486.15	94.93	35	105			234.93		140	140	3	1	17
280 Total	1	411.33	301	94.93	164.93	126	105		35	164.93			199.93		56	56	1		16
283 Total	1	1396.57	816	474.65	599.79	290.93	399.93	126		129.93	56		311.93			0	1	8	46
288 Total	2	2058.23	686	1346.67	409.93	210	1412.74		35	444.93	35		514.93		314.53	314.53	1		29
289 Total	2	631.36	490	0	315	140	35		105	105			210		175	175	5		24
290 Total	0	8736.25	1573	6971.57	687	466	7391.57			525			525		595	595	8		na
291 Total	2	9677.7	698	8569.48	6795	2264.48	208	35	105	175			315		46	46	2	1	34
292 Total	0	611.85	105	474.65	35	449.72	94.93			35			35			0			18
294 Total	0	2248.54	341.4	1885.83	1800.97	199.93	226.33		70	269.93			339.93			0			11
295 Total	1	491.94	361	94.93	269.93	70	116			175			175		35	35			16
296 Total	1	367.76	326	0	140	105	81			105			105		35	35	1		45
298 Total	0	256	256	0	105	70	81						0			0			22
302 Total	0	1367.25	643.4	664.51	630.05	421.86	256		116	175	35		326			0	1		44
303 Total	2	1574.7	903.8	578.32	640.6	606.59	234.93	224.86	81	105	35		445.86		35	35	2	3	21
305 Total	0	2004.47	326	1654.06	623.89	958.97	397.2		35			653.11	688.11			0			17
307 Total	2	1728.34	637	1022.5	1172.57	70	416.93	35	56	70		129.93	290.93		70	70		1	41
311 Total	0	423.87	35	388.46	293.53	35	94.93			35			35			0			na
312 Total	1	1128.91	401.8	699.18	250.33	670.32	180.33			161			161		35	35			28
313 Total	2	460.21	418	0	232	140	46			315			315			0		1	38
316 Total	0	961.71	441	483.39	70	399.86	454.53			196			196		70	70	1		16
321 Total	0	974.94	186	768.18	824.25	94.93	35			70	35		105			0	2		12
322 Total	2	574.67	565.04	0	295.64	247.4	22			105	11		116			0			na
323 Total	0	558.57	455	94.93	105	245	199.93			245			245			0			28
324 Total	1	301.18	192	94.93	251.93	35	0			70			70		35	35			na
326 Total	2	114.71	92	0	46	11	35		11	70			81			0			16
329 Total	0	419.72	315	94.93	105	234.93	70		70	269.93			339.93			0			5
331 Total	2	210.61	210	0	70	70	70			35			35			0			29
334 Total	2	434.64	149	284.79	222.86	81	129.93			129.93			129.93		35	35			na
337 Total	2	539.88	155.4	379.72	189.86	345.26	0	224.86		240.26			465.12			0		3	15
341 Total	0	4844.1	1457	3219.85	3436.34	1046.51	194		35				35			0	2		9
344 Total	1	378.28	280	94.93	199.93	35	140						0			0			na
346 Total	1	1107.21	702.4	388.46	385.93	234.93	470		175	199.93			374.93	35		35		4	21
349 Total	2	3557.32	863.4	2604.18	312	2167.33	470		105	609.86	1965.93		2680.79			0	1	1	20
351 Total	1	471.58	267	198.6	116	314.6	988.25		70	35			105			0			49
352 Total	0	630.7	266	353.96	35	161	35			175			175			0			13
353 Total	2	1601.86	651	897.78	394.6	954.25	423.96			245	70		315		35	35	1		29
355 Total	2	217.26	210	0	105	105	260.4			105	35		140			0			27
356 Total	0	824.41	422.4	388.46	35	129.93	610.93		35	70			105		35	35	2	1	na
357 Total	1	1244.52	810.2	293.53	105	337.4	610.93		35	210	91		336		35	35	3	1	32
358 Total	0	557.4	310	189.86	234.93	103	661.33			35			35			0	1		15
359 Total	0	6491.29	349.4	6060.93	2832.83	1379.04	161.93	35	35	305.86	150.93		526.79			0	2		29
360 Total	1	212.73	116	94.93	11	199.93	2198.46			35			35			0			29
369 Total	1	595.05	385	189.86	175	329.86	175			245			245			0	1		13
371 Total	1	328.64	292	0	152	0	70			35			35			0			17
Incomplete Data
258 Total	2	303.74	186	94.93	.	.	280.93		35	129.93			164.93			0	2		na
275 Total	0	753.15	345.24	397.2	.	.	303.6			35			35			0			na
276 Total	1	450.97	352.52	94.93	.	145.88	301.57		30.24	185.64			215.88			0			63
279 Total	1	234.89	221	0	.	.	151			35			35			0		1	51
281 Total	2	0	0	0	.	.	0						0			0	1		na
299 Total	1	142.04	126	0	.	.	91		56	70			126			0			na
327 Total	2	187.66	175	0	.	70	105			105	35		140			0			40
330 Total	1	187.76	175	0	.	70	105			105			105			0	1		na
338 Total	0	1206.38	606	578.32	.	329.86	854.46		35	503.53			538.53			0	2		15
345 Total	0	449.89	435.5	0	.	295.4	140			140			140		70	70	3		18
354 Total	0	305.87	271.4	0	.	.	271.4			35			35			0			11
374 Total	2	769.84	488	198.6	.	.	686.6		35	175			210		35	35	2		16
